# Supplementary material for: Novel Tripodal Polyamine Tris-Pyrene: DNA/RNA Binding and Photodynamic Antiproliferative Activity
Source: Pharmaceutics. 2023 Aug 25;15(9):2197. doi: 10.3390/pharmaceutics15092197 (PMC10536304; doi:10.3390/pharmaceutics15092197)
Supplement: Supplementary file 1 [file pharmaceutics-15-02197-s001.zip]

Archive with 1 entries (1 files):
- pharmaceutics-2532595-supplementary.pdf
